# Supplementary material for: Transcriptomics of Long-Term Meditation Practice: Evidence for Prevention or Reversal of Stress Effects Harmful to Health
Source: Medicina (Kaunas). 2021 Mar 1;57(3):218. doi: 10.3390/medicina57030218 (PMC8001870; doi:10.3390/medicina57030218)
Supplement: Supplementary file 1 [file medicina-57-00218-s001.zip]

Archive with 4 entries (3 files):
- medicina-1042090 supplementary materials/
- medicina-1042090 supplementary materials/Figure S1-S3 Network 3.docx
- medicina-1042090 supplementary materials/Table S1 Primer Sequences for qPCR Reactions.doc
- medicina-1042090 supplementary materials/Table S2 Differentially Expressed Genes and Loci.xlsx
