# Supplementary material for: Transcriptomics of Long-Term Meditation Practice: Evidence for Prevention or Reversal of Stress Effects Harmful to Health
Source: Medicina (Kaunas). 2021 Mar 1;57(3):218. doi: 10.3390/medicina57030218 (PMC8001870; doi:10.3390/medicina57030218)
Supplement: Supplementary file 1 [file medicina-57-00218-s001.zip › medicina-1042090 supplementary materials/Table S2 Differentially Expressed Genes and Loci.xlsx]

## Sheet: Sheet1
Genes and Loci Upregulated in TM Group Relative to Control									Genes and Loci Downregulated in TM Group Relative to Control
Gene	Control Mean	Control SD	TM Mean	TM SD	Ratio TM/Cont	P-value			Gene	Control Mean	Control SD	TM Mean	TM SD	Ratio Cont/TM	P-value
LOC653127	7.4	5.19346	46.7667	32.2526	6.31982	0.0135973			HBM	93.5333	57.0867	9.53333	15.7636	9.81119	0.0039992
CASP7	7.46667	14.3395	34.25	19.7624	4.58705	0.0253949			SLC4A1	72.4667	49.0245	8.13333	10.54	8.90984	0.00219956
ANKRD22	15.0667	4.17213	64.9667	102.529	4.31195	0.0357928			ALAS2	631.433	579.803	78.1167	67.6666	8.08321	0.00219956
UTS2	14.1667	4.17931	53.2333	79.2269	3.75765	0.00239952			CA1	85.3667	77.9829	12.4	9.02641	6.88441	0.00219956
IL1B	27.5167	9.46138	97.4	78.2745	3.53967	0.0119976			AHSP	203.133	186.361	37.2667	20.6007	5.45081	0.00219956
L1TD1	17.0333	12.2284	59.5167	48.5126	3.49413	0.0261948			LOC100131164	84.75	46.6163	17.75	9.9297	4.77465	0.00219956
RGS17	21.4333	7.78914	72.4833	65.3823	3.3818	0.0315937			LOC653486	220.733	119.363	49.6	19.2942	4.45027	0.00459908
SLAMF8	17.6833	7.86496	56.7	65.0828	3.20641	0.00279944			HBD	586.233	457.931	139.483	59.2854	4.20289	0.00219956
CDC42EP2	20.3333	13.4023	61.85	41.8878	3.0418	0.0225955			SLC35D3	49.5167	32.4616	13.4167	6.94908	3.69068	0.00419916
PPP2R3A	6.65	3.83653	20.0333	6.00489	3.01253	0.00019996			LOC100130477	100.633	55.2065	28.1167	9.41985	3.57913	0.00579884
LILRB2	9.66667	6.50374	28.4	10.6853	2.93793	0.00919816			ABCB4	23.4	16.5181	6.63333	5.33879	3.52764	0.0165967
CXCL10	49.1667	25.8791	142.333	136.058	2.89492	0.0135973			OSBP2	86.9	56.3057	25.2167	11.7355	3.44613	0.00979804
CCL4L1	26.25	25.0712	75.5833	29.4125	2.87937	0.00959808			FLJ10916	57.3	33.1163	16.7833	24.6874	3.4141	0.0321936
HS.519750	13.8667	5.51422	39.8	24.9309	2.87019	0.0131974			TNFRSF13C	44.1167	22.7071	13.8833	11.0633	3.17767	0.0295941
CDKN1C	176.267	75.1984	491.8	372.539	2.79009	0.0167966			AQP10	503.9	108.812	166.767	97.8473	3.02159	0.00219956
LOC642049	7.73333	5.99522	21.25	7.55903	2.74784	0.00559888			C19ORF33	169.717	102.961	56.7667	38.1268	2.98972	0.0203959
HS.386275	7.13333	4.3912	19.4	3.5609	2.71963	0.00019996			LOC283663	307.05	186.623	103.383	62.3812	2.97001	0.0253949
SH3RF1	6.96667	4.2406	18.75	9.0646	2.69139	0.00719856			GATM	20.6667	13.5992	7.1	8.18022	2.9108	0.0473905
OAS1	7.35	6.89659	19.5167	5.64107	2.65533	0.00619876			CNTNAP2	141.667	92.1684	48.7667	47.6788	2.90499	0.0439912
IFIT3	18.3	9.87765	48.4333	42.6066	2.64663	0.0495901			WASF3	136.6	44.2921	47.35	20.6172	2.8849	0.00459908
KCNJ2	48.4333	13.1675	125.25	95.843	2.58603	0.0367926			LOC729645	23.9	16.5037	8.35	5.10206	2.86228	0.010198
GJA9	6.5	6.36019	16.2667	4.74243	2.50256	0.019796			FSTL1	46.2333	30.2356	16.25	10.4628	2.84513	0.0437912
LOC100130872	7.9	6.73825	19.3	10.5136	2.44304	0.044791			LRRN3	535.683	334.175	197.083	89.4067	2.71805	0.044991
LOC645508	6.43333	4.02227	15.7167	7.52979	2.44301	0.0255949			TEX9	18.1667	7.31674	6.71667	4.77427	2.70471	0.0177964
HS.554507	52.7667	17.649	127.7	62.0281	2.42009	0.0069986			MMRN1	92.5667	24.9602	34.55	15.5127	2.67921	0.00219956
TRIOBP	8.01667	6.13104	19.35	3.69689	2.41372	0.00019996			MGP	18.3833	9.49261	8.35	3.58818	2.2016	0.0483903
ATF3	41.4333	14.9623	100.367	102.693	2.4	0.0519896			HS.570229	29.85	17.3032	11.2	6.33056	2.66518	0.0255949
LOC100130166	18.6667	4.18792	44.5333	31.2932	2.38571	0.00679864			SNORD8	39.65	17.5489	14.95	6.33964	2.65217	0.00739852
SNX20	11.75	4.40897	27.9833	14.2312	2.38156	0.0135973			LOC644845	15.85	5.91228	6	8.15843	2.64167	0.0443911
HS.563020	11.1	4.28252	26.1333	4.0322	2.35435	0.00019996			PLOD2	28.7833	7.26207	10.9333	5.34927	2.63262	0.00419916
SLC4A8	23.5333	6.76777	54.4167	13.5702	2.31232	0.00019996			HDC	211.1	102.799	82.6667	48.663	2.55363	0.0137972
CTSL1	7.86667	4.08248	18.0333	6.3333	2.29237	0.00019996			C5ORF4	44.2167	15.5673	20.8	8.40547	2.1258	0.0153969
METRNL	12.15	5.64934	27.7	7.63309	2.27984	0.00259948			EBF1	161.3	86.5696	65.0667	35.3463	2.479	0.0327934
LOC729799	18.8167	2.59647	42.8667	16.2382	2.27812	0.00019996			VWF	432.183	154.717	174.4	57.0189	2.47812	0.00439912
FAM43A	90	43.203	204.317	24.8408	2.27019	0.00259948			CD22	107.95	62.4002	43.5667	14.1408	2.47781	0.0369926
FPR2	34.35	11.996	76.9667	24.499	2.24066	0.0069986			HBA1	16773.4	1297.28	6779.93	5379.48	2.47398	0.0059988
HS.171481	75.1	48.4555	168.1	53.0471	2.23835	0.004999			HS.545426	129.75	66.1779	52.4667	24.66	2.473	0.0307938
SS18	8.56667	5.07451	19.15	9.36072	2.23541	0.0363927			CXORF20	161.767	58.4574	66	30.1891	2.45101	0.00459908
TLR4	105.567	37.6915	235.633	51.1925	2.23208	0.00219956			BCR	99.4667	24.8131	40.5833	17.521	2.45092	0.00559888
SLC6A12	48.3833	16.0894	93.1833	62.0543	2.23	0.0541892			ALOX12	661.5	241.588	270.383	96.6851	2.44653	0.00659868
BATF3	54.95	23.0987	119.917	52.4381	2.18229	0.0171966			ITGA2B	901.333	414.099	370.15	181.354	2.43505	0.0139972
BCAT1	118.083	61.7382	256.917	79.4512	2.17572	0.010198			SAMD14	176.7	87.8755	73.2667	28.0042	2.41174	0.0283943
DPH2	7.88333	4.97812	17.1167	3.23136	2.17125	0.00479904			VPREB3	352.667	216.599	146.517	73.3524	2.40701	0.0493901
LOC730993	11.1333	5.49278	23.8667	7.53437	2.14371	0.0137972			LOC646128	18.4167	12.7292	7.75	3.84487	2.37634	0.0177964
IGFBP7	190.533	52.5479	397.333	258.619	2.08537	0.0257948			TAL1	64.2833	9.69978	27.1833	6.22332	2.36481	0.00219956
MRPL39	6.75	5.25538	14	3.81576	2.07407	0.0115977			MAP1A	59.55	25.4309	25.1833	7.73367	2.36466	0.0117976
C5ORF54	12.3167	2.75203	25.4667	7.81016	2.06766	0.00019996			SYTL4	133.95	28.1778	56.7	21.2726	2.36243	0.00219956
FCGR3B	15.2	4.77703	31.35	15.4126	2.0625	0.0219956			NDUFAF3	79.1667	47.5629	33.55	12.5452	2.35966	0.0355929
RNF6	14.6	8.25954	29.9	14.4441	2.04795	0.039792			MGLL	233.017	107.58	99.4	24.3846	2.34423	0.009998
CKB	37.5833	14.773	76.9333	39.6676	2.04701	0.0191962			C6ORF224	18.7333	9.90488	8.01667	4.87992	2.3368	0.0267946
ALDH7A1	11.0833	8.19815	22.55	9.89783	2.03459	0.0493901			THBS1	411.917	118.944	176.283	69.3278	2.33667	0.00219956
HS.550111	43.5333	4.57981	88.5667	46.2007	2.03446	0.00019996			GP5	33.2	5.12952	14.2167	4.34484	2.33529	0.00219956
HES4	236.5	116.123	475.233	234.075	2.00944	0.0471906			SOCS3	21.6667	8.23351	10.5333	8.28074	2.05696	0.0459908
CASP5	31.6167	16.9562	63.75	34.5161	2	0.0531894			SPRYD5	46.6667	13.8195	20.0667	10.2185	2.32558	0.00859828
PART1	7.56667	4.06727	15.1333	4.16733	2	0.0131974			TRIM10	32.7833	12.0753	14.15	6.37926	2.31684	0.015197
LOC654335	7.13333	4.69283	14.2333	4.30658	1.99533	0.0265947			PTCRA	56.6167	19.1303	24.5167	8.9222	2.30931	0.00659868
VNN1	48.7	21.2239	97.0667	48.8164	1.99316	0.0475905			GP6	20.3833	3.36536	12.15	6.14939	2.30529	0.0219956
PTPN2	13.6833	4.46919	27.1	6.69448	1.98051	0.00219956			PTGFRN	17.1333	10.4563	7.48333	3.19526	2.28953	0.0503899
EHHADH	10.7833	3.81702	21.3	7.65141	1.97527	0.0153969			NR1I2	74.1667	29.0074	32.4333	13.8627	2.28674	0.0161968
PRR11	11.4	5.72713	22.3333	10.4013	1.95906	0.0483903			MT1L	22.6333	9.3453	9.91667	8.31418	2.28235	0.0357928
LOC646301	137.583	60.5999	269.433	99.4833	1.95833	0.0105979			KIAA0125	118.967	51.1563	52.4333	25.4448	2.26891	0.0277944
SLC31A2	368.883	119.781	721.3	311.052	1.95536	0.00439912			SEC14L5	91.8	42.5992	40.5333	20.7144	2.2648	0.0257948
DLG3	8.7	3.44267	17	7.6226	1.95402	0.0229954			BCL11A	62.9167	32.5172	27.8167	14.9794	2.26183	0.0269946
MICA	38.7	14.7122	75.5167	46.6583	1.95134	0.0235953			TMCC2	23.1167	7.10448	10.2667	6.57592	2.25162	0.010198
									FOXP4	24.6333	12.2247	10.95	6.251	2.24962	0.0365927
									TREML1	617.433	208.857	275.4	118.944	2.24195	0.0117976
									DDX11	84.2833	34.3035	37.7	30.5428	2.23563	0.0471906
									HOMER2	60.05	29.6051	26.8667	11.3593	2.23511	0.0359928
									HS.28456	17.2	4.38862	7.7	4.86333	2.23377	0.00539892
									C10ORF47	66.2167	15.7526	29.6667	8.80901	2.23202	0.00219956
									PNOC	93.6333	50.1973	42	13.5471	2.22937	0.0329934
									F2RL3	35.8833	10.1338	16.2167	6.39951	2.21274	0.00459908
									MCOLN3	31.3	13.539	14.15	2.46637	2.21201	0.00639872
									SLC6A4	21.9167	12.233	9.95	4.58247	2.20268	0.0571886
									C15ORF26	138.95	72.0408	63.0833	30.3452	2.20264	0.0381924
									PTPRN	17.3333	8.50122	7.9	3.12282	2.19409	0.0307938
									CMTM5	358.717	131.215	163.5	74.7976	2.19399	0.0155969
									PTPRF	21.6	10.5628	9.88333	4.82884	2.1855	0.0223955
									SELENBP1	28.1333	16.5697	12.9	2.64197	2.18088	0.00219956
									HBA2	17373.4	724.308	7994.28	5118.69	2.17323	0.0079984
									LOC399804	22.3167	9.34011	10.2833	6.41636	2.17018	0.0381924
									HS.511718	63.7	37.2774	29.4333	15.6947	2.16421	0.0541892
									LMNA	123.133	28.8905	56.9	18.3322	2.16403	0.00419916
									CALD1	232.083	63.1039	107.433	33.0786	2.16025	0.00219956
									CTDSPL	626.7	171.826	290.65	84.3508	2.1562	0.00219956
									SLC45A3	82.2167	18.5338	38.1667	6.20344	2.15415	0.00219956
									LOC440122	12.7	2.39249	5.9	5.85252	2.15254	0.0415917
									EPB49	201.883	48.0399	93.8833	20.0082	2.15036	0.00219956
									TNS1	38.8167	11.9122	18.0667	4.64442	2.14852	0.00219956
									GYLTL1B	15.5333	2.66133	7.23333	3.54439	2.14747	0.00479904
									CABP5	416.85	171.361	196.017	18.1733	2.1266	0.0159968
									CAV1	22.4333	10.8088	10.6	7.3253	2.11635	0.0383923
									ITGB3	736.717	235.59	348.417	153.528	2.11447	0.0129974
									HS.564389	31	8.37592	14.7833	8.05938	2.09696	0.00919816
									RAB6B	87.9333	18.9823	41.95	18.6848	2.09615	0.00759848
									XK	219.067	33.1985	104.533	45.3192	2.09566	0.00419916
									UCA1	16.05	6.22792	7.66667	2.91113	2.09348	0.0235953
									PAWR	37.8167	17.7844	18.0667	7.46824	2.09317	0.039792
									HSPC159	174.15	78.2631	83.2167	39.9578	2.09273	0.0433913
									JAM3	875.383	496.535	419.15	169.239	2.08847	0.014797
									TRIM58	227.35	107.061	108.95	47.1043	2.08674	0.0357928
									TCP11L2	37.6	11.9522	18.9667	10.0502	1.98243	0.0285943
									LAMC1	101.25	55.0337	48.6	16.8657	2.08333	0.0313937
									HS.570403	42.0667	18.776	20.2833	7.51862	2.07395	0.0177964
									SLC8A3	51.7	12.1667	24.9333	9.53995	2.07353	0.00459908
									CFH	61.65	19.8321	29.7667	17.9554	2.07111	0.0163967
									ZNF160	15.15	5.21987	7.31667	4.11505	2.07062	0.0153969
									KIFC3	286.133	67.7136	138.45	59.1671	2.06669	0.00659868
									LOC641983	19.6	5.24252	9.5	3.25085	2.06316	0.00459908
									TSPAN9	1061.57	334.565	516.433	176.811	2.05557	0.00519896
									ANK1	47.9333	8.70739	23.5	7.23132	2.03972	0.00219956
									SGCE	43.2	11.7723	21.2833	11.4976	2.02976	0.0131974
									LOC440160	53.2167	14.6211	26.2333	18.0716	2.02859	0.0179964
									ANKRD9	16.2833	4.40428	8.05	4.01883	2.02277	0.0157968
									WNT7A	40.45	15.8451	20	10.4976	2.0225	0.0167966
									CDC14B	135.567	34.6055	67.3	20.5482	2.01436	0.00219956
									FHL1	301.417	100.891	149.9	37.6963	2.01078	0.00219956
									LY6G6F	194.883	47.4255	97.3667	44.2978	2.00154	0.00959808
									ITGB5	919.483	302.819	511.767	165.947	2.00085	0.0193961
									HRASLS	105.583	58.1227	52.7833	17.2119	2.00032	0.0543891
									SH2D3C	34.4667	10.2387	17.2333	8.96229	2	0.0171966
									PEAR1	87.5167	24.0073	43.7667	12.4821	1.99962	0.00639872
									SNCA	1947.7	647.86	1022.95	330.386	1.99686	0.0169966
									SCGB1C1	386.667	187.786	193.667	69.1565	1.99656	0.0207958
									LOC100131330	19.5	4.87524	9.78333	5.23428	1.99319	0.0121976
									TGFB1I1	70.3	29.1152	35.2833	10.3351	1.99244	0.0207958
									GP9	3098.53	784.791	1556.88	654.267	1.99022	0.00939812
									TNNC2	355.517	153.605	179.233	74.6772	1.98354	0.0281944
									FAM63A	15.8333	4.09031	7.98333	4.59801	1.9833	0.0141972
									SYNM	175.083	39.7494	88.3833	32.0784	1.98095	0.00459908
									NT5M	147.183	54.3117	74.4833	21.5844	1.97606	0.0181964
									POU2AF1	153.15	68.4928	77.55	27.6626	1.97485	0.045191
									CPNE5	41.9833	15.078	21.2833	10.3914	1.97259	0.019796
									FLJ23834	17.7167	10.3806	8.98333	4.53891	1.97217	0.04999
									PROS1	557.283	169.979	283.15	150.791	1.96816	0.0131974
									SLC6A4*	21.916	12.232	9.95	4.582	2.2	0.057
									*SLC6A4 is included because it has important relation to stress
